# Supplementary material for: ﻿Description of a new uniformly brown estuarine moray eel (Anguilliformes, Muraenidae) from the Central Indo-Pacific Ocean
Source: Zookeys. 2024 Dec 9;1220:15–34. doi: 10.3897/zookeys.1220.129685 (PMC11650204; doi:10.3897/zookeys.1220.129685)
Supplement: XML Treatment for Uropterygius hades [file zookeys.1220.129685-treatment1.xml]

<!DOCTYPE tp:taxon-treatment
  PUBLIC "-//TaxonX//DTD Taxonomic Treatment Publishing DTD v0 20100105//EN" "tax-treatment-NSO.dtd">
<tp:taxon-treatment xmlns:tp="http://www.plazi.org/taxpub"><tp:treatment-meta><kwd-group><label>Taxon classification</label><kwd>
                <named-content content-type="kingdom">Animalia</named-content>
              </kwd><kwd>
                <named-content content-type="order">Anguilliformes</named-content>
              </kwd><kwd>
                <named-content content-type="family">Muraenidae</named-content>
              </kwd></kwd-group><mixed-citation publication-type="journal"><person-group><name><surname>Huang</surname><given-names>Wen-Chien</given-names></name><name><surname>Hibino</surname><given-names>Yusuke</given-names></name><name><surname>Balisco</surname><given-names>Rodulf Anthony</given-names></name><name><surname>Liao</surname><given-names>Te-Yu</given-names></name></person-group><article-title>﻿Description of a new uniformly brown estuarine moray eel (<tp:taxon-name><tp:taxon-name-part taxon-name-part-type="order">Anguilliformes</tp:taxon-name-part></tp:taxon-name>, <tp:taxon-name><tp:taxon-name-part taxon-name-part-type="family">Muraenidae</tp:taxon-name-part></tp:taxon-name>) from the Central Indo-Pacific Ocean</article-title><source>Zookeys</source><day>09</day><month>12</month><year>2024</year><volume>1220</volume><fpage>15</fpage><lpage>34</lpage><pub-id pub-id-type="doi">10.3897/zookeys.1220.129685</pub-id></mixed-citation></tp:treatment-meta><tp:nomenclature><label>﻿</label><tp:taxon-name>
              <object-id xmlns:xlink="http://www.w3.org/1999/xlink" content-type="arpha" xlink:type="simple">F3796406-C030-55A7-9C70-2BED3A537469</object-id>
              <tp:taxon-name-part taxon-name-part-type="genus" reg="Uropterygius">Uropterygius</tp:taxon-name-part>
              <tp:taxon-name-part taxon-name-part-type="species" reg="hades">hades</tp:taxon-name-part>
              <object-id xmlns:xlink="http://www.w3.org/1999/xlink" content-type="zoobank" xlink:type="simple">https://zoobank.org/371622EE-A086-4645-8C85-2FC37461497C</object-id>
            </tp:taxon-name><tp:taxon-status xmlns:xlink="http://www.w3.org/1999/xlink" xlink:type="simple">sp. nov.</tp:taxon-status><xref ref-type="fig" rid="F3">Figs 3</xref><xref ref-type="fig" rid="F4">, 4</xref><xref ref-type="fig" rid="F5">, 5</xref><xref ref-type="fig" rid="F6">, 6</xref><xref ref-type="fig" rid="F7">, 7</xref><xref ref-type="table" rid="T1">, Table 1 Common name: Hades’ snake moray</xref><tp:nomenclature-citation-list><tp:nomenclature-citation><tp:taxon-name>
                  <tp:taxon-name-part taxon-name-part-type="genus" reg="Uropterygius">Uropterygius</tp:taxon-name-part>
                  <tp:taxon-name-part taxon-name-part-type="species" reg="concolor">concolor</tp:taxon-name-part>
                </tp:taxon-name><comment>(not of Rüppell): <xref ref-type="bibr" rid="B43">Sakai and Sato 1982</xref>: 79, fig. 1, pl. I-A (Amami and Okinawa islands, Japan); <xref ref-type="bibr" rid="B16">Hatooka and Yoshino 1982</xref>: 95, fig. 6, pl. IV (Okinawa and Ishigaki islands, Japan); <xref ref-type="bibr" rid="B35">McCosker et al. 1984</xref>: 262 (Amami, Okinawa, and Ishigaki islands, Japan); <xref ref-type="bibr" rid="B29">Maeda and Tachihara 2006</xref>: 19, table 1 (Okinawa Island, Japan); <xref ref-type="bibr" rid="B24">Kanda et al. 2009</xref>: fig. 3A, table 1 (Ishigaki island, Japan); <xref ref-type="bibr" rid="B17">Hibino 2018</xref> in Motomura et al. 2018: 25, unnumbered fig. (Kakeroma Island, Japan); <xref ref-type="bibr" rid="B36">Miyake et al. 2019</xref>: fig. S1c, table 2 (Okinawa Island, Japan).</comment></tp:nomenclature-citation><tp:nomenclature-citation><tp:taxon-name>
                  <tp:taxon-name-part taxon-name-part-type="genus" reg="Uropterygius">Uropterygius</tp:taxon-name-part>
                  <tp:taxon-name-part taxon-name-part-type="uncertainty-rank">cf.</tp:taxon-name-part>
                  <tp:taxon-name-part taxon-name-part-type="species" reg="concolor">concolor</tp:taxon-name-part>
                </tp:taxon-name><comment>4: <xref ref-type="bibr" rid="B22">Huang et al. 2023a</xref>: 595, figs 1, 3, tables 2, 3 (Ryukyu Archipelago, Japan; possibly Fiji and southern Java, Indonesia).</comment></tp:nomenclature-citation></tp:nomenclature-citation-list></tp:nomenclature><tp:treatment-sec sec-type="type material" id="SECID0EIQAE"><title>Type material.</title><p><bold><italic>Holotype</italic>.</bold> • NMMB-P039570 (349 mm <abbrev xmlns:xlink="http://www.w3.org/1999/xlink" xlink:title="total length" id="ABBRID0ETQAE" xlink:type="simple">TL</abbrev>, male); estuary of the Zhuan River (<named-content xmlns:xlink="http://www.w3.org/1999/xlink" content-type="dwc:verbatimCoordinates" xlink:type="simple"><named-content content-type="geo-json" specific-use="{&#34;type&#34;:&#34;Point&#34;,&#34;coordinates&#34;:[121.821694,24.840194]}" id="NCID0E1QAE" xlink:type="simple">24°50'24.7"N, 121°49'18.1"E</named-content></named-content>), Yilan County, northeastern Taiwan; dip net at 1.5 m, 11 January 2024, coll. W.C. Jhuang; GenBank <italic><abbrev xmlns:xlink="http://www.w3.org/1999/xlink" xlink:title="cytochrome c oxidase subunit I" id="ABBRID0EARAE" xlink:type="simple">COI</abbrev></italic> accession number <ext-link xmlns:xlink="http://www.w3.org/1999/xlink" xlink:href="PP817258" ext-link-type="gen" xlink:type="simple">PP817258</ext-link>.</p><p><bold><italic>Paratypes</italic>.</bold> 10 specimens (163–313 mm <abbrev xmlns:xlink="http://www.w3.org/1999/xlink" xlink:title="total length" id="ABBRID0EQRAE" xlink:type="simple">TL</abbrev>). <bold>Japan</bold>: • <named-content xmlns:xlink="http://www.w3.org/1999/xlink" content-type="dwc:institutional_code" xlink:title="Kagoshima University Museum" xlink:href="http://grbio.org/institution/kagoshima-university-museum" xlink:type="simple">KAUM–I</named-content>. 128986 (205 mm, sex unknown), Sumiyo Bay, Amami Island, Amami group, Kagoshima Prefecture, 20 March 2019, coll. R. Furuhashi • <named-content xmlns:xlink="http://www.w3.org/1999/xlink" content-type="dwc:institutional_code" xlink:title="Kagoshima University Museum" xlink:href="http://grbio.org/institution/kagoshima-university-museum" xlink:type="simple">KAUM–I</named-content>. 132509 (171 mm, mature female), tidal flat of Sumiyo Bay, Amami Island, Amami group, Kagoshima Prefecture, 31 August 2019, coll. R. Furuhashi • <named-content xmlns:xlink="http://www.w3.org/1999/xlink" content-type="dwc:institutional_code" xlink:title="Kagoshima University Museum" xlink:href="http://grbio.org/institution/kagoshima-university-museum" xlink:type="simple">KAUM–I</named-content>. 153507 (264 mm, mature female), mouth of Yakukachi River, Sumiyo, Amami Island, Amami group, Kagoshima Prefecture, 27 April 2002, coll. T. Yonezawa • <named-content xmlns:xlink="http://www.w3.org/1999/xlink" content-type="dwc:institutional_code" xlink:title="Kagoshima University Museum" xlink:href="http://grbio.org/institution/kagoshima-university-museum" xlink:type="simple">KAUM–I</named-content>. 177723 (215 mm, sex unknown) • <named-content xmlns:xlink="http://www.w3.org/1999/xlink" content-type="dwc:institutional_code" xlink:title="Kagoshima University Museum" xlink:href="http://grbio.org/institution/kagoshima-university-museum" xlink:type="simple">KAUM–I</named-content>. 177724 (190 mm, sex unknown), Setouchi, Kakeroma Island, Amami group, Kagoshima Prefecture, 23 November 2022, coll. S. Hashimoto • <named-content xmlns:xlink="http://www.w3.org/1999/xlink" content-type="dwc:institutional_code" xlink:title="Kitakyushu Museum of Natural History and Human History" xlink:href="http://grbio.org/institution/kitakyushu-museum-and-institute-natural-history" xlink:type="simple">KMNH VR</named-content> 100621 (231 mm, mature female), Oura River, Okinawa Island, Okinawa Prefecture, 20 May 2023, coll. K. Takatsuki • <named-content xmlns:xlink="http://www.w3.org/1999/xlink" content-type="dwc:institutional_code" xlink:title="Kyushu University Museum" xlink:href="http://grbio.org/institution/kyushu-university-museum" xlink:type="simple">KYUM-PI</named-content> 4637 (246 mm, sex unknown), Oura River, Okinawa Island, Okinawa Prefecture, 6 October 2014, coll. K. Maeda • URM-P 48530 (163 mm, sex unknown) • URM-P 48531 (204 mm, sex unknown), coll. with <named-content xmlns:xlink="http://www.w3.org/1999/xlink" content-type="dwc:institutional_code" xlink:title="Kyushu University Museum" xlink:href="http://grbio.org/institution/kyushu-university-museum" xlink:type="simple">KYUM-PI</named-content> 4637, GenBank accession numbers <ext-link xmlns:xlink="http://www.w3.org/1999/xlink" xlink:href="AP019352" ext-link-type="gen" xlink:type="simple">AP019352</ext-link> and <ext-link xmlns:xlink="http://www.w3.org/1999/xlink" xlink:href="AP019353" ext-link-type="gen" xlink:type="simple">AP019353</ext-link>. <bold>Philippines</bold>: • <named-content xmlns:xlink="http://www.w3.org/1999/xlink" content-type="dwc:institutional_code" xlink:title="National Museum of the Philippines" xlink:href="http://grbio.org/institution/national-museum-philippines" xlink:type="simple">PNM</named-content> 15806 (313 mm, mature female), inside the cave, about 50 m from the entrance of the Puerto Princesa Subterranean River (<named-content xmlns:xlink="http://www.w3.org/1999/xlink" content-type="dwc:verbatimCoordinates" xlink:type="simple"><named-content content-type="geo-json" specific-use="{&#34;type&#34;:&#34;Point&#34;,&#34;coordinates&#34;:[118.926028,10.198778]}" id="NCID0EJTAE" xlink:type="simple">10°11'55.6"N, 118°55'33.7"E</named-content></named-content>), Palawan, tube trap at the bottom of the river, about 9.6 m depth, 03 May 2023, coll. W.C. Huang, R.A. Balisco, and W.C. Jhuang, GenBank <italic><abbrev xmlns:xlink="http://www.w3.org/1999/xlink" xlink:title="cytochrome c oxidase subunit I" id="ABBRID0EPTAE" xlink:type="simple">COI</abbrev></italic> accession number <ext-link xmlns:xlink="http://www.w3.org/1999/xlink" xlink:href="PP817259" ext-link-type="gen" xlink:type="simple">PP817259</ext-link>.</p></tp:treatment-sec><tp:treatment-sec sec-type="type material" id="SECID0EYTAE"><title>Non-type material.</title><p>Three specimens (148–158 mm <abbrev xmlns:xlink="http://www.w3.org/1999/xlink" xlink:title="total length" id="ABBRID0E5TAE" xlink:type="simple">TL</abbrev>). <bold>Fiji</bold>: • <named-content xmlns:xlink="http://www.w3.org/1999/xlink" content-type="dwc:institutional_code" xlink:title="Australian Museum" xlink:href="http://grbio.org/institution/australian-museum" xlink:type="simple">AMS I</named-content>.43866-001 (158 mm, sex unknown), mid Suetabu River, Vanua Levu, February 2006. <bold>Indonesia</bold>: • <abbrev xmlns:xlink="http://www.w3.org/1999/xlink" xlink:title="Zoological Reference Collection, Lee Kong Chian Natural History Museum" id="ABBRID0EKUAE" xlink:type="simple">ZRC</abbrev> 44083 (148 mm, sex unknown), Ujung Genteng, southern Java, obtained through aquarium trade, 02 October 1999. <bold>Philippines</bold>: • <abbrev xmlns:xlink="http://www.w3.org/1999/xlink" xlink:title="Zoological Reference Collection, Lee Kong Chian Natural History Museum" id="ABBRID0EQUAE" xlink:type="simple">ZRC</abbrev> 63518 (155 mm, sex unknown), Matutinao River, Badian, Cebu, 25 November 2001.</p></tp:treatment-sec><tp:treatment-sec sec-type="diagnosis" id="SECID0EUUAE"><title>Diagnosis.</title><p>A small, slender moray eel, possible maximum <abbrev xmlns:xlink="http://www.w3.org/1999/xlink" xlink:title="total length" id="ABBRID0E1UAE" xlink:type="simple">TL</abbrev> &lt;350 mm, female mature at 171 mm <abbrev xmlns:xlink="http://www.w3.org/1999/xlink" xlink:title="total length" id="ABBRID0E5UAE" xlink:type="simple">TL</abbrev>. Anus at mid-length of body. Eyes small and anteriorly placed. Snout pointed. Upper jaw slightly longer than lower jaw. Teeth sharply pointed with smooth edges and recurved tips; intermaxillary teeth in 5 rows; maxillary and dentary teeth biserial, inner rows extending to about posterior end of jaws; vomerine teeth in single row. No branchial pore. Body uniformly dark brown; head pores, oral cavity, and inner skin of posterior nostril and gill opening whitish; iris reddish-brown. Total vertebrae 117–122.</p></tp:treatment-sec><tp:treatment-sec sec-type="description" id="SECID0ECVAE"><title>Description.</title><p>Values shown below from all the 14 specimens, including holotype, paratypes, and non-types. Proportions in percentage of <abbrev xmlns:xlink="http://www.w3.org/1999/xlink" xlink:title="total length" id="ABBRID0EIVAE" xlink:type="simple">TL</abbrev>: tail length 47.6–51.4 (<italic>x̄</italic> = 49.6); preanal length 48.6–52.4 (<italic>x̄</italic> = 50.4); trunk length 35.8–41.3 (<italic>x̄</italic> = 38.6); head length 10.5–12.8 (<italic>x̄</italic> = 11.8); body depth at gill opening 2.9–4.4 (<italic>x̄</italic> = 3.7); body depth at anus 3.3–5.0 (<italic>x̄</italic> = 3.8). Proportions in percentage of <abbrev xmlns:xlink="http://www.w3.org/1999/xlink" xlink:title="head length" id="ABBRID0EYVAE" xlink:type="simple">HL</abbrev>: length of upper jaw 26.3–35.1 (<italic>x̄</italic> = 29.9); length of lower jaw 25.5–33.6 (<italic>x̄</italic> = 28.9); interorbital width 5.9–9.6 (<italic>x̄</italic> = 7.9); snout length 9.3–12.0 (<italic>x̄</italic> = 10.5); eye diameter 5.0–7.2 (<italic>x̄</italic> = 5.8). Vertebral counts: pre-anus vertebrae 55–58 (<italic>x̄</italic> = 57); pre-dorsal fin vertebrae 102–109 (<italic>x̄</italic> = 105); pre-anal fin vertebrae 103–110 (<italic>x̄</italic> = 106); total vertebrae 117–122 (<italic>x̄</italic> = 119) (Table <xref ref-type="table" rid="T1">1</xref>).</p><table-wrap id="T1" position="float" orientation="portrait"><label>Table 1.</label><caption><p>Morphometric measurements, teeth, and vertebral counts of <italic><tp:taxon-name><tp:taxon-name-part taxon-name-part-type="genus" reg="Uropterygius">Uropterygius</tp:taxon-name-part><tp:taxon-name-part taxon-name-part-type="species" reg="hades">hades</tp:taxon-name-part></tp:taxon-name></italic> sp. nov. and <italic><tp:taxon-name><tp:taxon-name-part taxon-name-part-type="genus" reg="Uropterygius">U.</tp:taxon-name-part><tp:taxon-name-part taxon-name-part-type="species" reg="mactanensis">mactanensis</tp:taxon-name-part></tp:taxon-name></italic>. Mean values are indicated in parentheses and mode values are indicated in brackets. Abbreviations: <abbrev xmlns:xlink="http://www.w3.org/1999/xlink" xlink:title="head length" id="ABBRID0ERXAE" xlink:type="simple">HL</abbrev>, head length; <abbrev xmlns:xlink="http://www.w3.org/1999/xlink" xlink:title="total length" id="ABBRID0EVXAE" xlink:type="simple">TL</abbrev>, total length.</p></caption><table id="TID0EDQBG" rules="all"><tbody><tr><th rowspan="3" colspan="1">Source</th><th rowspan="1" colspan="2"><italic><tp:taxon-name><tp:taxon-name-part taxon-name-part-type="genus" reg="Uropterygius">U.</tp:taxon-name-part><tp:taxon-name-part taxon-name-part-type="species" reg="hades">hades</tp:taxon-name-part></tp:taxon-name></italic> sp. nov.</th><th rowspan="1" colspan="2">
                      <italic>
                        <tp:taxon-name><tp:taxon-name-part taxon-name-part-type="genus" reg="Uropterygius">U.</tp:taxon-name-part><tp:taxon-name-part taxon-name-part-type="species" reg="mactanensis">mactanensis</tp:taxon-name-part></tp:taxon-name>
                      </italic>
                    </th></tr><tr><th rowspan="1" colspan="1">Holotype</th><th rowspan="1" colspan="1">Paratypes &amp; non-types</th><th rowspan="1" colspan="1">This study (Iriomote Island)</th><th rowspan="1" colspan="1">
                      <xref ref-type="bibr" rid="B22">Huang et al. 2023a</xref>
                    </th></tr><tr><th rowspan="1" colspan="1">NMMB-P039570</th><th rowspan="1" colspan="1"><italic>n</italic> = 13</th><th rowspan="1" colspan="1"><italic>n</italic> = 2</th><th rowspan="1" colspan="1"><italic>n</italic> = 21</th></tr><tr><td rowspan="1" colspan="1"><abbrev xmlns:xlink="http://www.w3.org/1999/xlink" xlink:title="total length" id="ABBRID0EM1AE" xlink:type="simple">TL</abbrev> (mm)</td><td rowspan="1" colspan="1">349</td><td rowspan="1" colspan="1">148–313</td><td rowspan="1" colspan="1">316–370</td><td rowspan="1" colspan="1">231–342</td></tr><tr><td rowspan="1" colspan="5">% <abbrev xmlns:xlink="http://www.w3.org/1999/xlink" xlink:title="total length" id="ABBRID0EB2AE" xlink:type="simple">TL</abbrev></td></tr><tr><td rowspan="1" colspan="1">Tail length</td><td rowspan="1" colspan="1">47.6</td><td rowspan="1" colspan="1">47.9–51.4 (49.8)</td><td rowspan="1" colspan="1">51.4–52.5</td><td rowspan="1" colspan="1">48.5–52.7 (51.0)</td></tr><tr><td rowspan="1" colspan="1">Preanal length</td><td rowspan="1" colspan="1">52.4</td><td rowspan="1" colspan="1">48.6–52.1 (50.2)</td><td rowspan="1" colspan="1">47.5–48.6</td><td rowspan="1" colspan="1">47.3–51.5 (49.0)</td></tr><tr><td rowspan="1" colspan="1">Trunk length</td><td rowspan="1" colspan="1">41.3</td><td rowspan="1" colspan="1">35.8–40.3 (38.4)</td><td rowspan="1" colspan="1">35.4–35.8</td><td rowspan="1" colspan="1">34.5–39.2 (36.6)</td></tr><tr><td rowspan="1" colspan="1">Head length</td><td rowspan="1" colspan="1">11.2</td><td rowspan="1" colspan="1">10.5–12.8 (11.8)</td><td rowspan="1" colspan="1">11.7–13.2</td><td rowspan="1" colspan="1">11.0–13.5 (12.4)</td></tr><tr><td rowspan="1" colspan="1">Body depth at gill opening</td><td rowspan="1" colspan="1">4.4</td><td rowspan="1" colspan="1">2.9–4.4 (3.6)</td><td rowspan="1" colspan="1">5.2–5.6</td><td rowspan="1" colspan="1">5.1–6.5 (6.0)</td></tr><tr><td rowspan="1" colspan="1">Body depth at anus</td><td rowspan="1" colspan="1">3.9</td><td rowspan="1" colspan="1">3.3–5.0 (3.8)</td><td rowspan="1" colspan="1">4.4–4.9</td><td rowspan="1" colspan="1">4.2–6.1 (5.1)</td></tr><tr><td rowspan="1" colspan="5">% <abbrev xmlns:xlink="http://www.w3.org/1999/xlink" xlink:title="head length" id="ABBRID0EJ5AE" xlink:type="simple">HL</abbrev></td></tr><tr><td rowspan="1" colspan="1">Length of upper jaw</td><td rowspan="1" colspan="1">35.0</td><td rowspan="1" colspan="1">26.3–35.1 (29.5)<sup>a</sup></td><td rowspan="1" colspan="1">33.3–34.9</td><td rowspan="1" colspan="1">33.7–40.9 (38.7)</td></tr><tr><td rowspan="1" colspan="1">Length of lower jaw</td><td rowspan="1" colspan="1">33.6</td><td rowspan="1" colspan="1">25.5–33.1 (28.5)<sup>a</sup></td><td rowspan="1" colspan="1">32.7–34.3</td><td rowspan="1" colspan="1">33.2–40.8 (38.1)</td></tr><tr><td rowspan="1" colspan="1">Snout length</td><td rowspan="1" colspan="1">11.7</td><td rowspan="1" colspan="1">9.3–12.0 (10.4)</td><td rowspan="1" colspan="1">13.8–14.3</td><td rowspan="1" colspan="1">12.6–15.7 (14.3)</td></tr><tr><td rowspan="1" colspan="1">Interorbital width</td><td rowspan="1" colspan="1">9.6</td><td rowspan="1" colspan="1">5.9–9.1 (7.8)<sup>a</sup></td><td rowspan="1" colspan="1">9.8–13.0</td><td rowspan="1" colspan="1">9.1–12.6 (10.9)</td></tr><tr><td rowspan="1" colspan="1">Eye diameter</td><td rowspan="1" colspan="1">5.2</td><td rowspan="1" colspan="1">5.0–7.2 (5.9)</td><td rowspan="1" colspan="1">7.8–9.2</td><td rowspan="1" colspan="1">7.8–10.4 (8.8)</td></tr><tr><td rowspan="1" colspan="5">Teeth</td></tr><tr><td rowspan="1" colspan="1">Intermaxillary-peripheral</td><td rowspan="1" colspan="1">11</td><td rowspan="1" colspan="1">8–13 [9]<sup>a</sup></td><td rowspan="1" colspan="1">10–12</td><td rowspan="1" colspan="1">9–14</td></tr><tr><td rowspan="1" colspan="1">Intermaxillary-intermediate</td><td rowspan="1" colspan="1">3–4</td><td rowspan="1" colspan="1">3–6 [3]<sup>a</sup></td><td rowspan="1" colspan="1">2</td><td rowspan="1" colspan="1">2–5</td></tr><tr><td rowspan="1" colspan="1">Intermaxillary-median</td><td rowspan="1" colspan="1">3</td><td rowspan="1" colspan="1">2–5 [3]<sup>a</sup></td><td rowspan="1" colspan="1">3</td><td rowspan="1" colspan="1">2–3</td></tr><tr><td rowspan="1" colspan="1">Maxillary-outer</td><td rowspan="1" colspan="1">24–28</td><td rowspan="1" colspan="1">18–36 [26]<sup>a</sup></td><td rowspan="1" colspan="1">17–22</td><td rowspan="1" colspan="1">16–25</td></tr><tr><td rowspan="1" colspan="1">Maxillary-inner</td><td rowspan="1" colspan="1">14–16</td><td rowspan="1" colspan="1">7–19 [11 &amp; 13]<sup>a</sup></td><td rowspan="1" colspan="1">5–6</td><td rowspan="1" colspan="1">5–8</td></tr><tr><td rowspan="1" colspan="1">Vomerine</td><td rowspan="1" colspan="1">3</td><td rowspan="1" colspan="1">2–9 [5]<sup>a</sup></td><td rowspan="1" colspan="1">6–8</td><td rowspan="1" colspan="1">2–11</td></tr><tr><td rowspan="1" colspan="1">Dentary-outer</td><td rowspan="1" colspan="1">35–36</td><td rowspan="1" colspan="1">26–43 [36]<sup>a</sup></td><td rowspan="1" colspan="1">31–36</td><td rowspan="1" colspan="1">27–40</td></tr><tr><td rowspan="1" colspan="1">Dentary-inner</td><td rowspan="1" colspan="1">18</td><td rowspan="1" colspan="1">8–22 [13]<sup>a</sup></td><td rowspan="1" colspan="1">5–7</td><td rowspan="1" colspan="1">6–8</td></tr><tr><td rowspan="1" colspan="5">Vertebrae</td></tr><tr><td rowspan="1" colspan="1">Pre-anus</td><td rowspan="1" colspan="1">58</td><td rowspan="1" colspan="1">55–58 (57)<sup>b</sup></td><td rowspan="1" colspan="1">48–50</td><td rowspan="1" colspan="1">47–51 (49)</td></tr><tr><td rowspan="1" colspan="1">Pre-dorsal fin</td><td rowspan="1" colspan="1">105</td><td rowspan="1" colspan="1">102–109 (105)<sup>b</sup></td><td rowspan="1" colspan="1">99</td><td rowspan="1" colspan="1">95–101 (98)</td></tr><tr><td rowspan="1" colspan="1">Pre-anal fin</td><td rowspan="1" colspan="1">106</td><td rowspan="1" colspan="1">103–110 (106)<sup>b</sup></td><td rowspan="1" colspan="1">102</td><td rowspan="1" colspan="1">100–104 (102)</td></tr><tr><td rowspan="1" colspan="1">Total</td><td rowspan="1" colspan="1">119</td><td rowspan="1" colspan="1">117–122 (119)<sup>c</sup></td><td rowspan="1" colspan="1">110–111</td><td rowspan="1" colspan="1">107–112 (110)</td></tr></tbody></table><table-wrap-foot><fn><p><sup>a</sup>Data not including <named-content xmlns:xlink="http://www.w3.org/1999/xlink" content-type="dwc:institutional_code" xlink:title="Australian Museum" xlink:href="http://grbio.org/institution/australian-museum" xlink:type="simple">AMS I</named-content>.43866-001. <sup>b</sup>Data not including <named-content xmlns:xlink="http://www.w3.org/1999/xlink" content-type="dwc:institutional_code" xlink:title="Australian Museum" xlink:href="http://grbio.org/institution/australian-museum" xlink:type="simple">AMS I</named-content>.43866-001 and URM-P 48530. <sup>c</sup>Data not including URM-P 48530.</p></fn></table-wrap-foot></table-wrap><p>A small, slender moray eel, anus at mid-length of body, tail laterally compressed, body depth roughly consistent throughout whole fish except for narrower, pointed head and tail tip (Figs <xref ref-type="fig" rid="F3">3</xref>, <xref ref-type="fig" rid="F4">4</xref>). Fins inconspicuous and restricted to posterior portion of tail, caudal fin short. Gill opening small and oval, below lateral midline of body. Eyes small and anteriorly placed, closer to snout tip than to mouth corner, snout/upper jaw length 0.30–0.40 (<italic>x̄</italic> = 0.36). Snout short and somewhat pointed, space between eyes narrow, anterior portion of head triangular in dorsal view. Jaws moderately long, upper jaw slightly longer than lower jaw, teeth not visible when mouth closed. Anterior nostril short and tubular, close to tip of snout, shorter than eye dimeter in length. Posterior nostril a large oval hole with a raised rim, above and posterior to anterior margin of eye, opening upward (Fig. <xref ref-type="fig" rid="F5">5</xref>).</p><fig id="F3" position="float" orientation="portrait"><object-id xmlns:xlink="http://www.w3.org/1999/xlink" content-type="doi" xlink:type="simple">10.3897/zookeys.1220.129685.figure3</object-id><object-id xmlns:xlink="http://www.w3.org/1999/xlink" content-type="arpha" xlink:type="simple">B4A90794-E78B-5442-ABD0-C1AD065C1363</object-id><label>Figure 3.</label><caption><p>Fresh colorations of <italic><tp:taxon-name><tp:taxon-name-part taxon-name-part-type="genus" reg="Uropterygius">Uropterygius</tp:taxon-name-part><tp:taxon-name-part taxon-name-part-type="species" reg="hades">hades</tp:taxon-name-part></tp:taxon-name></italic> sp. nov. <bold>A</bold> NMMB-P039570, holotype, 349 mm <abbrev xmlns:xlink="http://www.w3.org/1999/xlink" xlink:title="total length" id="ABBRID0E1JAG" xlink:type="simple">TL</abbrev>, male <bold>B</bold><named-content xmlns:xlink="http://www.w3.org/1999/xlink" content-type="dwc:institutional_code" xlink:title="National Museum of the Philippines" xlink:href="http://grbio.org/institution/national-museum-philippines" xlink:type="simple">PNM</named-content> 15806, paratype, 313 mm <abbrev xmlns:xlink="http://www.w3.org/1999/xlink" xlink:title="total length" id="ABBRID0EEKAG" xlink:type="simple">TL</abbrev>, female. Arrows indicate the position of the anus.</p></caption><graphic xmlns:xlink="http://www.w3.org/1999/xlink" xlink:href="zookeys-1220-015_article-129685__-g003.jpg" position="float" orientation="portrait" xlink:type="simple" id="oo_1194005.jpg"><uri content-type="original_file" xlink:type="simple">https://binary.pensoft.net/fig/1194005</uri></graphic></fig><fig id="F4" position="float" orientation="portrait"><object-id xmlns:xlink="http://www.w3.org/1999/xlink" content-type="doi" xlink:type="simple">10.3897/zookeys.1220.129685.figure4</object-id><object-id xmlns:xlink="http://www.w3.org/1999/xlink" content-type="arpha" xlink:type="simple">8F5155A1-67A3-52D0-8257-83F9FE790530</object-id><label>Figure 4.</label><caption><p>Live photos of <italic><tp:taxon-name><tp:taxon-name-part taxon-name-part-type="genus" reg="Uropterygius">Uropterygius</tp:taxon-name-part><tp:taxon-name-part taxon-name-part-type="species" reg="hades">hades</tp:taxon-name-part></tp:taxon-name></italic> sp. nov. <bold>A</bold> NMMB-P039570, holotype, 349 mm <abbrev xmlns:xlink="http://www.w3.org/1999/xlink" xlink:title="total length" id="ABBRID0ECLAG" xlink:type="simple">TL</abbrev>, male <bold>B</bold><named-content xmlns:xlink="http://www.w3.org/1999/xlink" content-type="dwc:institutional_code" xlink:title="National Museum of the Philippines" xlink:href="http://grbio.org/institution/national-museum-philippines" xlink:type="simple">PNM</named-content> 15806, paratype, 313 mm <abbrev xmlns:xlink="http://www.w3.org/1999/xlink" xlink:title="total length" id="ABBRID0EMLAG" xlink:type="simple">TL</abbrev>, female.</p></caption><graphic xmlns:xlink="http://www.w3.org/1999/xlink" xlink:href="zookeys-1220-015_article-129685__-g004.jpg" position="float" orientation="portrait" xlink:type="simple" id="oo_1194006.jpg"><uri content-type="original_file" xlink:type="simple">https://binary.pensoft.net/fig/1194006</uri></graphic></fig><fig id="F5" position="float" orientation="portrait"><object-id xmlns:xlink="http://www.w3.org/1999/xlink" content-type="doi" xlink:type="simple">10.3897/zookeys.1220.129685.figure5</object-id><object-id xmlns:xlink="http://www.w3.org/1999/xlink" content-type="arpha" xlink:type="simple">5E7A8CEB-B595-5A2D-973E-464FC6658EA2</object-id><label>Figure 5.</label><caption><p>Lateral views of the head of <italic><tp:taxon-name><tp:taxon-name-part taxon-name-part-type="genus" reg="Uropterygius">Uropterygius</tp:taxon-name-part><tp:taxon-name-part taxon-name-part-type="species" reg="hades">hades</tp:taxon-name-part></tp:taxon-name></italic> sp. nov. showing the positions of cephalic sensory pore series and whitish superficial neuromasts <bold>A</bold> NMMB-P039570, holotype, 349 mm <abbrev xmlns:xlink="http://www.w3.org/1999/xlink" xlink:title="total length" id="ABBRID0EKMAG" xlink:type="simple">TL</abbrev>; red circles for supraorbital pores; green circles for infraorbital pores; blue circles for preoperculo-mandibular pores <bold>B</bold><abbrev xmlns:xlink="http://www.w3.org/1999/xlink" xlink:title="Zoological Reference Collection, Lee Kong Chian Natural History Museum" id="ABBRID0EQMAG" xlink:type="simple">ZRC</abbrev> 44083, non-type specimen, 148 mm <abbrev xmlns:xlink="http://www.w3.org/1999/xlink" xlink:title="total length" id="ABBRID0EUMAG" xlink:type="simple">TL</abbrev>. Arrows indicate the gill opening.</p></caption><graphic xmlns:xlink="http://www.w3.org/1999/xlink" xlink:href="zookeys-1220-015_article-129685__-g005.jpg" position="float" orientation="portrait" xlink:type="simple" id="oo_1194007.jpg"><uri content-type="original_file" xlink:type="simple">https://binary.pensoft.net/fig/1194007</uri></graphic></fig><p>Three supraorbital pores, first and second pores on tip of snout; first pore below base of anterior nostril; second pore next to upper base of anterior nostril at horizontal level of lower eye margin; third pore on upper margin of snout, above and posterior to first infraorbital pore. Four infraorbital pores, arranged along upper jaw with equal intervals, first pore posteriorly next to base of anterior nostril; second pore below and anterior to eye; third pore below midpoint of eye; fourth pore below and posterior to eye. Six preoperculo-mandibular pores lining along lower jaw anterior to mouth corner (Fig. <xref ref-type="fig" rid="F5">5A</xref>). No branchial pore observed except in one specimen (<abbrev xmlns:xlink="http://www.w3.org/1999/xlink" xlink:title="Zoological Reference Collection, Lee Kong Chian Natural History Museum" id="ABBRID0EDNAG" xlink:type="simple">ZRC</abbrev> 63518) having one pore on left side of posterior-dorsal head, representing a rare variation.</p><p>Teeth sharply pointed with smooth edges and recurved tips. Intermaxillary tooth plate with 5 rows of teeth; peripheral rows with 8–13 (mode 9) tightly arranged small teeth on each side; teeth on intermediate and median rows significantly larger than those on peripheral rows, about twice as tall and depressible, intermediate rows with 3–6 (3) teeth on each side, median row with 2–5 (3) teeth. Maxillary teeth biserial; outer row with 18–36 (26 and 28) teeth, continuous with peripheral intermaxillary teeth of similar size and shape, teeth slightly smaller at posterior end; inner row with 7–19 (11 and 13) straight, widely spaced teeth, continuous with intermediate intermaxillary teeth of approximately the same size and shape, extending to, exceeding, or near posterior end of outer row, with teeth becoming smaller at posterior end. Vomerine with 2–9 (5) small, conical teeth in single row. Dentary teeth biserial; outer row with 26–43 (36) teeth, small and equal-sized, closely arranged; inner row with 8–22 (13) slender and straight teeth, twice taller than teeth on outer row, widely spaced, anterior and posterior teeth smaller than middle ones, extending to or near posterior end of outer row (Fig. <xref ref-type="fig" rid="F6">6</xref>).</p><fig id="F6" position="float" orientation="portrait"><object-id xmlns:xlink="http://www.w3.org/1999/xlink" content-type="doi" xlink:type="simple">10.3897/zookeys.1220.129685.figure6</object-id><object-id xmlns:xlink="http://www.w3.org/1999/xlink" content-type="arpha" xlink:type="simple">487C74D5-D981-5DD2-8636-E63BA030F392</object-id><label>Figure 6.</label><caption><p>Dentition of <italic><tp:taxon-name><tp:taxon-name-part taxon-name-part-type="genus" reg="Uropterygius">Uropterygius</tp:taxon-name-part><tp:taxon-name-part taxon-name-part-type="species" reg="hades">hades</tp:taxon-name-part></tp:taxon-name></italic> sp. nov., NMMB-P039570, holotype. Upper jaw (left) and lower jaw (right). Dotted circles represent the sockets of missing teeth.</p></caption><graphic xmlns:xlink="http://www.w3.org/1999/xlink" xlink:href="zookeys-1220-015_article-129685__-g006.jpg" position="float" orientation="portrait" xlink:type="simple" id="oo_1194008.jpg"><uri content-type="original_file" xlink:type="simple">https://binary.pensoft.net/fig/1194008</uri></graphic></fig><p>Body uniformly dark brown, color slightly lighter ventrally, covered with greenish mucus when alive. Head pores, oral cavity, and inner skin of posterior nostril and gill opening whitish. Iris reddish-brown. Whitish superficial neuromasts arranged in several lines on head region and in a row along lateral body (Fig. <xref ref-type="fig" rid="F5">5B</xref>). Preserved color mostly same as in fresh, but slightly faded.</p></tp:treatment-sec><tp:treatment-sec sec-type="distribution" id="SECID0ELOAG"><title>Distribution.</title><p>This species is widely distributed in estuaries of the Central Indo-Pacific Ocean, ranging from southern Java to Fiji, and extending north to the Ryukyu Archipelago of Japan.</p></tp:treatment-sec><tp:treatment-sec sec-type="etymology" id="SECID0EQOAG"><title>Etymology.</title><p>The new moray eel is named after Hades, the ancient Greek god of the underworld, in reference to its habitation in turbid estuarine waters, high sensitivity to light, and its uniformly dark coloration, reminiscent of the underworld god. A noun in apposition.</p></tp:treatment-sec><tp:treatment-sec sec-type="comparisons" id="SECID0EVOAG"><title>Comparisons.</title><p>In molecular analyses, the topology of the <italic><abbrev xmlns:xlink="http://www.w3.org/1999/xlink" xlink:title="cytochrome c oxidase subunit I" id="ABBRID0E3OAG" xlink:type="simple">COI</abbrev></italic> tree (Fig. <xref ref-type="fig" rid="F2">2</xref>) reveals that <italic><tp:taxon-name><tp:taxon-name-part taxon-name-part-type="genus" reg="Uropterygius">U.</tp:taxon-name-part><tp:taxon-name-part taxon-name-part-type="species" reg="hades">hades</tp:taxon-name-part></tp:taxon-name></italic> sp. nov., <italic><tp:taxon-name><tp:taxon-name-part taxon-name-part-type="genus" reg="Uropterygius">U.</tp:taxon-name-part><tp:taxon-name-part taxon-name-part-type="species" reg="concolor">concolor</tp:taxon-name-part></tp:taxon-name></italic>, <tp:taxon-name><tp:taxon-name-part taxon-name-part-type="genus" reg="Uropterygius">U.</tp:taxon-name-part><tp:taxon-name-part taxon-name-part-type="uncertainty-rank">cf.</tp:taxon-name-part><tp:taxon-name-part taxon-name-part-type="species" reg="concolor">concolor</tp:taxon-name-part></tp:taxon-name> 1, <tp:taxon-name><tp:taxon-name-part taxon-name-part-type="genus" reg="Uropterygius">U.</tp:taxon-name-part><tp:taxon-name-part taxon-name-part-type="uncertainty-rank">cf.</tp:taxon-name-part><tp:taxon-name-part taxon-name-part-type="species" reg="concolor">concolor</tp:taxon-name-part></tp:taxon-name> 2, <tp:taxon-name><tp:taxon-name-part taxon-name-part-type="genus" reg="Uropterygius">U.</tp:taxon-name-part><tp:taxon-name-part taxon-name-part-type="uncertainty-rank">cf.</tp:taxon-name-part><tp:taxon-name-part taxon-name-part-type="species" reg="concolor">concolor</tp:taxon-name-part></tp:taxon-name> 3, and <italic><tp:taxon-name><tp:taxon-name-part taxon-name-part-type="genus" reg="Uropterygius">U.</tp:taxon-name-part><tp:taxon-name-part taxon-name-part-type="species" reg="mactanensis">mactanensis</tp:taxon-name-part></tp:taxon-name></italic> are monophyletic, which concord with the findings of <xref ref-type="bibr" rid="B22">Huang et al. (2023a)</xref>. Two <italic><abbrev xmlns:xlink="http://www.w3.org/1999/xlink" xlink:title="cytochrome c oxidase subunit I" id="ABBRID0ERRAG" xlink:type="simple">COI</abbrev></italic> sequences from GenBank, originally identified as “<italic><tp:taxon-name><tp:taxon-name-part taxon-name-part-type="genus" reg="Uropterygius">U.</tp:taxon-name-part><tp:taxon-name-part taxon-name-part-type="species" reg="concolor">concolor</tp:taxon-name-part></tp:taxon-name></italic>” (<ext-link xmlns:xlink="http://www.w3.org/1999/xlink" xlink:href="AP019352" ext-link-type="gen" xlink:type="simple">AP019352</ext-link> and <ext-link xmlns:xlink="http://www.w3.org/1999/xlink" xlink:href="AP019353" ext-link-type="gen" xlink:type="simple">AP019353</ext-link>), clustered with the two <italic><tp:taxon-name><tp:taxon-name-part taxon-name-part-type="genus" reg="Uropterygius">U.</tp:taxon-name-part><tp:taxon-name-part taxon-name-part-type="species" reg="hades">hades</tp:taxon-name-part></tp:taxon-name></italic> sp. nov. sequences generated in this study. The two voucher specimens, URM-P 48530 and URM-P 48531, have been examined and designated as paratypes of <italic><tp:taxon-name><tp:taxon-name-part taxon-name-part-type="genus" reg="Uropterygius">U.</tp:taxon-name-part><tp:taxon-name-part taxon-name-part-type="species" reg="hades">hades</tp:taxon-name-part></tp:taxon-name></italic> sp. nov. Additionally, a sequence from BOLD Systems identified as “<italic><tp:taxon-name><tp:taxon-name-part taxon-name-part-type="genus" reg="Gymnothorax">Gymnothorax</tp:taxon-name-part><tp:taxon-name-part taxon-name-part-type="species" reg="australicola">australicola</tp:taxon-name-part></tp:taxon-name></italic>” (PHILV560-15) was found to cluster with <tp:taxon-name><tp:taxon-name-part taxon-name-part-type="genus" reg="Uropterygius">U.</tp:taxon-name-part><tp:taxon-name-part taxon-name-part-type="uncertainty-rank">cf.</tp:taxon-name-part><tp:taxon-name-part taxon-name-part-type="species" reg="concolor">concolor</tp:taxon-name-part></tp:taxon-name> 1 (Fig. <xref ref-type="fig" rid="F2">2</xref>). This extends the possible distribution range of <tp:taxon-name><tp:taxon-name-part taxon-name-part-type="genus" reg="Uropterygius">U.</tp:taxon-name-part><tp:taxon-name-part taxon-name-part-type="uncertainty-rank">cf.</tp:taxon-name-part><tp:taxon-name-part taxon-name-part-type="species" reg="concolor">concolor</tp:taxon-name-part></tp:taxon-name> 1 northward to the Philippines, where it overlaps with <italic><tp:taxon-name><tp:taxon-name-part taxon-name-part-type="genus" reg="Uropterygius">U.</tp:taxon-name-part><tp:taxon-name-part taxon-name-part-type="species" reg="hades">hades</tp:taxon-name-part></tp:taxon-name></italic> sp. nov. and <italic><tp:taxon-name><tp:taxon-name-part taxon-name-part-type="genus" reg="Uropterygius">U.</tp:taxon-name-part><tp:taxon-name-part taxon-name-part-type="species" reg="mactanensis">mactanensis</tp:taxon-name-part></tp:taxon-name></italic> (Fig. <xref ref-type="fig" rid="F1">1</xref>). Lastly, large <abbrev xmlns:xlink="http://www.w3.org/1999/xlink" xlink:title="Kimura 2-Parameter" id="ABBRID0EDVAG" xlink:type="simple">K2P</abbrev> genetic distances were observed between <italic><tp:taxon-name><tp:taxon-name-part taxon-name-part-type="genus" reg="Uropterygius">U.</tp:taxon-name-part><tp:taxon-name-part taxon-name-part-type="species" reg="hades">hades</tp:taxon-name-part></tp:taxon-name></italic> sp. nov. and <italic><tp:taxon-name><tp:taxon-name-part taxon-name-part-type="genus" reg="Uropterygius">U.</tp:taxon-name-part><tp:taxon-name-part taxon-name-part-type="species" reg="concolor">concolor</tp:taxon-name-part></tp:taxon-name></italic> (18.1%), <tp:taxon-name><tp:taxon-name-part taxon-name-part-type="genus" reg="Uropterygius">U.</tp:taxon-name-part><tp:taxon-name-part taxon-name-part-type="uncertainty-rank">cf.</tp:taxon-name-part><tp:taxon-name-part taxon-name-part-type="species" reg="concolor">concolor</tp:taxon-name-part></tp:taxon-name> 1 (18.5%), <tp:taxon-name><tp:taxon-name-part taxon-name-part-type="genus" reg="Uropterygius">U.</tp:taxon-name-part><tp:taxon-name-part taxon-name-part-type="uncertainty-rank">cf.</tp:taxon-name-part><tp:taxon-name-part taxon-name-part-type="species" reg="concolor">concolor</tp:taxon-name-part></tp:taxon-name> 2 (17.1%), <tp:taxon-name><tp:taxon-name-part taxon-name-part-type="genus" reg="Uropterygius">U.</tp:taxon-name-part><tp:taxon-name-part taxon-name-part-type="uncertainty-rank">cf.</tp:taxon-name-part><tp:taxon-name-part taxon-name-part-type="species" reg="concolor">concolor</tp:taxon-name-part></tp:taxon-name> 3 (20.0%), and <italic><tp:taxon-name><tp:taxon-name-part taxon-name-part-type="genus" reg="Uropterygius">U.</tp:taxon-name-part><tp:taxon-name-part taxon-name-part-type="species" reg="mactanensis">mactanensis</tp:taxon-name-part></tp:taxon-name></italic> (19.7%), further supporting the validity of the new species.</p><p>In morphological comparisons, <italic><tp:taxon-name><tp:taxon-name-part taxon-name-part-type="genus" reg="Uropterygius">U.</tp:taxon-name-part><tp:taxon-name-part taxon-name-part-type="species" reg="hades">hades</tp:taxon-name-part></tp:taxon-name></italic> sp. nov. can be easily distinguished from <italic><tp:taxon-name><tp:taxon-name-part taxon-name-part-type="genus" reg="Uropterygius">U.</tp:taxon-name-part><tp:taxon-name-part taxon-name-part-type="species" reg="concolor">concolor</tp:taxon-name-part></tp:taxon-name></italic> (including its three synonyms) and <italic><tp:taxon-name><tp:taxon-name-part taxon-name-part-type="genus" reg="Uropterygius">U.</tp:taxon-name-part><tp:taxon-name-part taxon-name-part-type="species" reg="mactanensis">mactanensis</tp:taxon-name-part></tp:taxon-name></italic> by its exclusively small eyes (5.0–7.2% vs 7.7–11.0% and 7.8–10.4% of <abbrev xmlns:xlink="http://www.w3.org/1999/xlink" xlink:title="head length" id="ABBRID0ESYAG" xlink:type="simple">HL</abbrev>), absence of branchial pore (vs one in both species) and extended inner rows of teeth reaching the posterior end of jaws (Table <xref ref-type="table" rid="T2">2</xref>). <italic><tp:taxon-name><tp:taxon-name-part taxon-name-part-type="genus" reg="Uropterygius">Uropterygius</tp:taxon-name-part><tp:taxon-name-part taxon-name-part-type="species" reg="hades">hades</tp:taxon-name-part></tp:taxon-name></italic> sp. nov. has a similar vertebral formula to <italic><tp:taxon-name><tp:taxon-name-part taxon-name-part-type="genus" reg="Uropterygius">U.</tp:taxon-name-part><tp:taxon-name-part taxon-name-part-type="species" reg="concolor">concolor</tp:taxon-name-part></tp:taxon-name></italic> (Fig. <xref ref-type="fig" rid="F7">7</xref>), but the former has a shorter tail compared to the latter (47.6–51.4% vs 52.4–60.0% of <abbrev xmlns:xlink="http://www.w3.org/1999/xlink" xlink:title="total length" id="ABBRID0EUZAG" xlink:type="simple">TL</abbrev>). Additionally, despite overlapping in tail length proportions, <italic><tp:taxon-name><tp:taxon-name-part taxon-name-part-type="genus" reg="Uropterygius">U.</tp:taxon-name-part><tp:taxon-name-part taxon-name-part-type="species" reg="hades">hades</tp:taxon-name-part></tp:taxon-name></italic> sp. nov. differs from <italic><tp:taxon-name><tp:taxon-name-part taxon-name-part-type="genus" reg="Uropterygius">U.</tp:taxon-name-part><tp:taxon-name-part taxon-name-part-type="species" reg="mactanensis">mactanensis</tp:taxon-name-part></tp:taxon-name></italic> by having a narrower body depth at gill opening (2.9–4.4% vs 5.1–6.5% of <abbrev xmlns:xlink="http://www.w3.org/1999/xlink" xlink:title="total length" id="ABBRID0EO1AG" xlink:type="simple">TL</abbrev>), a shorter snout (9.3–12.0% vs 12.6–15.7% of <abbrev xmlns:xlink="http://www.w3.org/1999/xlink" xlink:title="head length" id="ABBRID0ES1AG" xlink:type="simple">HL</abbrev>), shorter jaws (25.5–35.1% vs 32.7–40.9% of <abbrev xmlns:xlink="http://www.w3.org/1999/xlink" xlink:title="head length" id="ABBRID0EW1AG" xlink:type="simple">HL</abbrev>), a narrower interorbital width (5.9–9.6% vs 9.1–13.0% of <abbrev xmlns:xlink="http://www.w3.org/1999/xlink" xlink:title="head length" id="ABBRID0E11AG" xlink:type="simple">HL</abbrev>), and more vertebrae (117–122 vs 107–112) (Table <xref ref-type="table" rid="T1">1</xref>). Morphological data for the remaining members of the <italic><tp:taxon-name><tp:taxon-name-part taxon-name-part-type="genus" reg="Uropterygius">U.</tp:taxon-name-part><tp:taxon-name-part taxon-name-part-type="species" reg="concolor">concolor</tp:taxon-name-part></tp:taxon-name></italic> species complex (i.e., <tp:taxon-name><tp:taxon-name-part taxon-name-part-type="genus" reg="Uropterygius">U.</tp:taxon-name-part><tp:taxon-name-part taxon-name-part-type="uncertainty-rank">cf.</tp:taxon-name-part><tp:taxon-name-part taxon-name-part-type="species" reg="concolor">concolor</tp:taxon-name-part></tp:taxon-name> 1, <tp:taxon-name><tp:taxon-name-part taxon-name-part-type="genus" reg="Uropterygius">U.</tp:taxon-name-part><tp:taxon-name-part taxon-name-part-type="uncertainty-rank">cf.</tp:taxon-name-part><tp:taxon-name-part taxon-name-part-type="species" reg="concolor">concolor</tp:taxon-name-part></tp:taxon-name> 2, and <tp:taxon-name><tp:taxon-name-part taxon-name-part-type="genus" reg="Uropterygius">U.</tp:taxon-name-part><tp:taxon-name-part taxon-name-part-type="uncertainty-rank">cf.</tp:taxon-name-part><tp:taxon-name-part taxon-name-part-type="species" reg="concolor">concolor</tp:taxon-name-part></tp:taxon-name> 3) are quite limited and cannot be compared with the new species, except for one <italic><abbrev xmlns:xlink="http://www.w3.org/1999/xlink" xlink:title="cytochrome c oxidase subunit I" id="ABBRID0EV3AG" xlink:type="simple">COI</abbrev></italic> sequence-bearing specimen of <tp:taxon-name><tp:taxon-name-part taxon-name-part-type="genus" reg="Uropterygius">U.</tp:taxon-name-part><tp:taxon-name-part taxon-name-part-type="uncertainty-rank">cf.</tp:taxon-name-part><tp:taxon-name-part taxon-name-part-type="species" reg="concolor">concolor</tp:taxon-name-part></tp:taxon-name> 3 (WAM P.34389-001, 301 mm <abbrev xmlns:xlink="http://www.w3.org/1999/xlink" xlink:title="total length" id="ABBRID0EG4AG" xlink:type="simple">TL</abbrev>) with 112 total vertebrae (<xref ref-type="bibr" rid="B22">Huang et al. 2023a</xref>). Nevertheless, the tree topology and genetic distances between each clade strongly support their classification as different species (Fig. <xref ref-type="fig" rid="F2">2</xref>).</p><table-wrap id="T2" position="float" orientation="portrait"><label>Table 2.</label><caption><p>Comparison of selected characteristics of <italic><tp:taxon-name><tp:taxon-name-part taxon-name-part-type="genus" reg="Uropterygius">Uropterygius</tp:taxon-name-part><tp:taxon-name-part taxon-name-part-type="species" reg="hades">hades</tp:taxon-name-part></tp:taxon-name></italic> sp. nov., <italic><tp:taxon-name><tp:taxon-name-part taxon-name-part-type="genus" reg="Uropterygius">U.</tp:taxon-name-part><tp:taxon-name-part taxon-name-part-type="species" reg="concolor">concolor</tp:taxon-name-part></tp:taxon-name></italic>, <italic><tp:taxon-name><tp:taxon-name-part taxon-name-part-type="genus" reg="Uropterygius">U.</tp:taxon-name-part><tp:taxon-name-part taxon-name-part-type="species" reg="mactanensis">mactanensis</tp:taxon-name-part></tp:taxon-name></italic>, and the three synonyms of <italic><tp:taxon-name><tp:taxon-name-part taxon-name-part-type="genus" reg="Uropterygius">U.</tp:taxon-name-part><tp:taxon-name-part taxon-name-part-type="species" reg="concolor">concolor</tp:taxon-name-part></tp:taxon-name></italic>: <italic><tp:taxon-name><tp:taxon-name-part taxon-name-part-type="genus" reg="Anarchias">Anarchias</tp:taxon-name-part><tp:taxon-name-part taxon-name-part-type="species" reg="insuetus">insuetus</tp:taxon-name-part></tp:taxon-name></italic>, <italic><tp:taxon-name><tp:taxon-name-part taxon-name-part-type="genus" reg="Anarchias">A.</tp:taxon-name-part><tp:taxon-name-part taxon-name-part-type="species" reg="vermiformis">vermiformis</tp:taxon-name-part></tp:taxon-name></italic>, and <italic><tp:taxon-name><tp:taxon-name-part taxon-name-part-type="genus" reg="Gymnomuraena">Gymnomuraena</tp:taxon-name-part><tp:taxon-name-part taxon-name-part-type="species" reg="fusca">fusca</tp:taxon-name-part></tp:taxon-name></italic>.</p></caption><table id="TID0EKJAI" rules="all"><tbody><tr><th rowspan="2" colspan="1"/><th rowspan="2" colspan="1">Eye diameter (% <abbrev xmlns:xlink="http://www.w3.org/1999/xlink" xlink:title="head length" id="ABBRID0EUABG" xlink:type="simple">HL</abbrev>)</th><th rowspan="2" colspan="1">Tail length (% <abbrev xmlns:xlink="http://www.w3.org/1999/xlink" xlink:title="total length" id="ABBRID0E3ABG" xlink:type="simple">TL</abbrev>)</th><th rowspan="2" colspan="1">Total vertebrae</th><th rowspan="2" colspan="1"><italic>N</italic> of branchial pore</th><th rowspan="1" colspan="2">Teeth row extends to the posterior end of jaw?</th><th rowspan="2" colspan="1">Source</th></tr><tr><th rowspan="1" colspan="1">Inner maxillary</th><th rowspan="1" colspan="1">Inner dentary</th></tr><tr><td rowspan="1" colspan="1"><italic><tp:taxon-name><tp:taxon-name-part taxon-name-part-type="genus" reg="Uropterygius">Uropterygius</tp:taxon-name-part><tp:taxon-name-part taxon-name-part-type="species" reg="hades">hades</tp:taxon-name-part></tp:taxon-name></italic> sp. nov.</td><td rowspan="1" colspan="1">5.0–7.2</td><td rowspan="1" colspan="1">47.6–51.4</td><td rowspan="1" colspan="1">117–122</td><td rowspan="1" colspan="1">0</td><td rowspan="1" colspan="1">Yes</td><td rowspan="1" colspan="1">Yes</td><td rowspan="1" colspan="1">This study</td></tr><tr><td rowspan="1" colspan="1">
                      <italic>
                        <tp:taxon-name><tp:taxon-name-part taxon-name-part-type="genus" reg="Uropterygius">Uropterygius</tp:taxon-name-part><tp:taxon-name-part taxon-name-part-type="species" reg="concolor">concolor</tp:taxon-name-part></tp:taxon-name>
                      </italic>
                    </td><td rowspan="1" colspan="1">7.7–11.0</td><td rowspan="1" colspan="1">52.4–60.0</td><td rowspan="1" colspan="1">117–124</td><td rowspan="1" colspan="1">1</td><td rowspan="1" colspan="1">Yes</td><td rowspan="1" colspan="1">No</td><td rowspan="1" colspan="1">1, 2</td></tr><tr><td rowspan="1" colspan="1">
                      <italic>
                        <tp:taxon-name><tp:taxon-name-part taxon-name-part-type="genus" reg="Anarchias">Anarchias</tp:taxon-name-part><tp:taxon-name-part taxon-name-part-type="species" reg="insuetus">insuetus</tp:taxon-name-part></tp:taxon-name>
                      </italic>
                    </td><td rowspan="1" colspan="1">7.9</td><td rowspan="1" colspan="1">55.0</td><td rowspan="1" colspan="1">113</td><td rowspan="1" colspan="1">1</td><td rowspan="1" colspan="1">No</td><td rowspan="1" colspan="1">No</td><td rowspan="1" colspan="1">1, 3</td></tr><tr><td rowspan="1" colspan="1">
                      <italic>
                        <tp:taxon-name><tp:taxon-name-part taxon-name-part-type="genus" reg="Anarchias">Anarchias</tp:taxon-name-part><tp:taxon-name-part taxon-name-part-type="species" reg="vermiformis">vermiformis</tp:taxon-name-part></tp:taxon-name>
                      </italic>
                    </td><td rowspan="1" colspan="1">7.7</td><td rowspan="1" colspan="1">56.5</td><td rowspan="1" colspan="1">117</td><td rowspan="1" colspan="1">1</td><td rowspan="1" colspan="1">n/a</td><td rowspan="1" colspan="1">n/a</td><td rowspan="1" colspan="1">1</td></tr><tr><td rowspan="1" colspan="1">
                      <italic>
                        <tp:taxon-name><tp:taxon-name-part taxon-name-part-type="genus" reg="Gymnomuraena">Gymnomuraena</tp:taxon-name-part><tp:taxon-name-part taxon-name-part-type="species" reg="fusca">fusca</tp:taxon-name-part></tp:taxon-name>
                      </italic>
                    </td><td rowspan="1" colspan="1">10</td><td rowspan="1" colspan="1">58.3</td><td rowspan="1" colspan="1">114+</td><td rowspan="1" colspan="1">1</td><td rowspan="1" colspan="1">No</td><td rowspan="1" colspan="1">No</td><td rowspan="1" colspan="1">1</td></tr><tr><td rowspan="1" colspan="1">
                      <italic>
                        <tp:taxon-name><tp:taxon-name-part taxon-name-part-type="genus" reg="Uropterygius">Uropterygius</tp:taxon-name-part><tp:taxon-name-part taxon-name-part-type="species" reg="mactanensis">mactanensis</tp:taxon-name-part></tp:taxon-name>
                      </italic>
                    </td><td rowspan="1" colspan="1">7.8–10.4</td><td rowspan="1" colspan="1">48.5–52.7</td><td rowspan="1" colspan="1">107–112</td><td rowspan="1" colspan="1">1</td><td rowspan="1" colspan="1">No</td><td rowspan="1" colspan="1">No</td><td rowspan="1" colspan="1">3, this study</td></tr></tbody></table><table-wrap-foot><fn><p>1. <xref ref-type="bibr" rid="B5">Böhlke and Smith 2002</xref>; 2. <xref ref-type="bibr" rid="B48">Smith et al. 2019</xref>; 3. <xref ref-type="bibr" rid="B22">Huang et al. 2023a</xref>.</p></fn></table-wrap-foot></table-wrap><fig id="F7" position="float" orientation="portrait"><object-id xmlns:xlink="http://www.w3.org/1999/xlink" content-type="doi" xlink:type="simple">10.3897/zookeys.1220.129685.figure7</object-id><object-id xmlns:xlink="http://www.w3.org/1999/xlink" content-type="arpha" xlink:type="simple">8F791786-9EFF-51E2-9807-FCD5C0B85E84</object-id><label>Figure 7.</label><caption><p>Radiograph showing the skeletal structure of <italic><tp:taxon-name><tp:taxon-name-part taxon-name-part-type="genus" reg="Uropterygius">Uropterygius</tp:taxon-name-part><tp:taxon-name-part taxon-name-part-type="species" reg="hades">hades</tp:taxon-name-part></tp:taxon-name></italic> sp. nov., <named-content xmlns:xlink="http://www.w3.org/1999/xlink" content-type="dwc:institutional_code" xlink:title="National Museum of the Philippines" xlink:href="http://grbio.org/institution/national-museum-philippines" xlink:type="simple">PNM</named-content> 15806, paratype, 313 mm <abbrev xmlns:xlink="http://www.w3.org/1999/xlink" xlink:title="total length" id="ABBRID0E1JBG" xlink:type="simple">TL</abbrev>. Arrow indicates the position of anus.</p></caption><graphic xmlns:xlink="http://www.w3.org/1999/xlink" xlink:href="zookeys-1220-015_article-129685__-g007.jpg" position="float" orientation="portrait" xlink:type="simple" id="oo_1194009.jpg"><uri content-type="original_file" xlink:type="simple">https://binary.pensoft.net/fig/1194009</uri></graphic></fig><p><italic><tp:taxon-name><tp:taxon-name-part taxon-name-part-type="genus" reg="Uropterygius">Uropterygius</tp:taxon-name-part><tp:taxon-name-part taxon-name-part-type="species" reg="hades">hades</tp:taxon-name-part></tp:taxon-name></italic> sp. nov. may also be confused with six uniformly brown moray eels in the genus, namely <italic><tp:taxon-name><tp:taxon-name-part taxon-name-part-type="genus" reg="Uropterygius">Uropterygius</tp:taxon-name-part><tp:taxon-name-part taxon-name-part-type="species" reg="cyamommatus">cyamommatus</tp:taxon-name-part></tp:taxon-name></italic> Huang, Liao &amp; Tan, 2023, <italic><tp:taxon-name><tp:taxon-name-part taxon-name-part-type="genus" reg="Uropterygius">Uropterygius</tp:taxon-name-part><tp:taxon-name-part taxon-name-part-type="species" reg="genie">genie</tp:taxon-name-part></tp:taxon-name></italic> Randall &amp; Golani, 1995, <italic><tp:taxon-name><tp:taxon-name-part taxon-name-part-type="genus" reg="Uropterygius">Uropterygius</tp:taxon-name-part><tp:taxon-name-part taxon-name-part-type="species" reg="golanii">golanii</tp:taxon-name-part></tp:taxon-name></italic> McCosker &amp; Smith, 1997, <italic><tp:taxon-name><tp:taxon-name-part taxon-name-part-type="genus" reg="Uropterygius">Uropterygius</tp:taxon-name-part><tp:taxon-name-part taxon-name-part-type="species" reg="inornatus">inornatus</tp:taxon-name-part></tp:taxon-name></italic> Gosline, 1958, <italic><tp:taxon-name><tp:taxon-name-part taxon-name-part-type="genus" reg="Uropterygius">Uropterygius</tp:taxon-name-part><tp:taxon-name-part taxon-name-part-type="species" reg="versutus">versutus</tp:taxon-name-part></tp:taxon-name></italic> Bussing, 1991, and <italic><tp:taxon-name><tp:taxon-name-part taxon-name-part-type="genus" reg="Uropterygius">Uropterygius</tp:taxon-name-part><tp:taxon-name-part taxon-name-part-type="species" reg="xenodontus">xenodontus</tp:taxon-name-part></tp:taxon-name></italic> McCosker &amp; Smith, 1997. The absence of a branchial pore in <italic><tp:taxon-name><tp:taxon-name-part taxon-name-part-type="genus" reg="Uropterygius">U.</tp:taxon-name-part><tp:taxon-name-part taxon-name-part-type="species" reg="hades">hades</tp:taxon-name-part></tp:taxon-name></italic> sp. nov. can serve as the primary diagnostic characteristic to distinguish it from congeners. <italic><tp:taxon-name><tp:taxon-name-part taxon-name-part-type="genus" reg="Uropterygius">Uropterygius</tp:taxon-name-part><tp:taxon-name-part taxon-name-part-type="species" reg="cyamommatus">cyamommatus</tp:taxon-name-part></tp:taxon-name></italic>, <italic><tp:taxon-name><tp:taxon-name-part taxon-name-part-type="genus" reg="Uropterygius">U.</tp:taxon-name-part><tp:taxon-name-part taxon-name-part-type="species" reg="genie">genie</tp:taxon-name-part></tp:taxon-name></italic>, <italic><tp:taxon-name><tp:taxon-name-part taxon-name-part-type="genus" reg="Uropterygius">U.</tp:taxon-name-part><tp:taxon-name-part taxon-name-part-type="species" reg="golanii">golanii</tp:taxon-name-part></tp:taxon-name></italic>, <italic><tp:taxon-name><tp:taxon-name-part taxon-name-part-type="genus" reg="Uropterygius">U.</tp:taxon-name-part><tp:taxon-name-part taxon-name-part-type="species" reg="inornatus">inornatus</tp:taxon-name-part></tp:taxon-name></italic>, and <italic><tp:taxon-name><tp:taxon-name-part taxon-name-part-type="genus" reg="Uropterygius">U.</tp:taxon-name-part><tp:taxon-name-part taxon-name-part-type="species" reg="xenodontus">xenodontus</tp:taxon-name-part></tp:taxon-name></italic> each possess a single branchial pore, while <italic><tp:taxon-name><tp:taxon-name-part taxon-name-part-type="genus" reg="Uropterygius">U.</tp:taxon-name-part><tp:taxon-name-part taxon-name-part-type="species" reg="versutus">versutus</tp:taxon-name-part></tp:taxon-name></italic> has two branchial pores. <italic><tp:taxon-name><tp:taxon-name-part taxon-name-part-type="genus" reg="Uropterygius">Uropterygius</tp:taxon-name-part><tp:taxon-name-part taxon-name-part-type="species" reg="hades">hades</tp:taxon-name-part></tp:taxon-name></italic> sp. nov. also has fewer vertebrae (117–122 total vertebrae) compared to <italic><tp:taxon-name><tp:taxon-name-part taxon-name-part-type="genus" reg="Uropterygius">U.</tp:taxon-name-part><tp:taxon-name-part taxon-name-part-type="species" reg="cyamommatus">cyamommatus</tp:taxon-name-part></tp:taxon-name></italic> (141–149), <italic><tp:taxon-name><tp:taxon-name-part taxon-name-part-type="genus" reg="Uropterygius">U.</tp:taxon-name-part><tp:taxon-name-part taxon-name-part-type="species" reg="golanii">golanii</tp:taxon-name-part></tp:taxon-name></italic> (145–148), <italic><tp:taxon-name><tp:taxon-name-part taxon-name-part-type="genus" reg="Uropterygius">U.</tp:taxon-name-part><tp:taxon-name-part taxon-name-part-type="species" reg="versutus">versutus</tp:taxon-name-part></tp:taxon-name></italic> (131–138), and <italic><tp:taxon-name><tp:taxon-name-part taxon-name-part-type="genus" reg="Uropterygius">U.</tp:taxon-name-part><tp:taxon-name-part taxon-name-part-type="species" reg="xenodontus">xenodontus</tp:taxon-name-part></tp:taxon-name></italic> (152–157), but overlaps with <italic><tp:taxon-name><tp:taxon-name-part taxon-name-part-type="genus" reg="Uropterygius">U.</tp:taxon-name-part><tp:taxon-name-part taxon-name-part-type="species" reg="genie">genie</tp:taxon-name-part></tp:taxon-name></italic> (121–122) and <italic><tp:taxon-name><tp:taxon-name-part taxon-name-part-type="genus" reg="Uropterygius">U.</tp:taxon-name-part><tp:taxon-name-part taxon-name-part-type="species" reg="inornatus">inornatus</tp:taxon-name-part></tp:taxon-name></italic> (116–133). However, <italic><tp:taxon-name><tp:taxon-name-part taxon-name-part-type="genus" reg="Uropterygius">U.</tp:taxon-name-part><tp:taxon-name-part taxon-name-part-type="species" reg="hades">hades</tp:taxon-name-part></tp:taxon-name></italic> sp. nov. differs from <italic><tp:taxon-name><tp:taxon-name-part taxon-name-part-type="genus" reg="Uropterygius">U.</tp:taxon-name-part><tp:taxon-name-part taxon-name-part-type="species" reg="genie">genie</tp:taxon-name-part></tp:taxon-name></italic> and <italic><tp:taxon-name><tp:taxon-name-part taxon-name-part-type="genus" reg="Uropterygius">U.</tp:taxon-name-part><tp:taxon-name-part taxon-name-part-type="species" reg="inornatus">inornatus</tp:taxon-name-part></tp:taxon-name></italic> by having smaller eyes (5.0–7.2% vs 10.4–11.4% and 7.7–10.0% of <abbrev xmlns:xlink="http://www.w3.org/1999/xlink" xlink:title="head length" id="ABBRID0ENSBG" xlink:type="simple">HL</abbrev>), a shorter tail (47.6–51.4% vs 53.5–54.5% and 52.4–54.5% of <abbrev xmlns:xlink="http://www.w3.org/1999/xlink" xlink:title="total length" id="ABBRID0ERSBG" xlink:type="simple">TL</abbrev>), and different dentition (biserial maxillary teeth vs about 4 rows and uniserial). Refer to table 2 in <xref ref-type="bibr" rid="B23">Huang et al. (2023b)</xref> and the references cited therein for more detailed comparisons.</p></tp:treatment-sec><tp:treatment-sec sec-type="Note on additional records of U. mactanensis" id="SECID0EZSBG"><title>Note on additional records of <italic><tp:taxon-name><tp:taxon-name-part taxon-name-part-type="genus" reg="Uropterygius">U.</tp:taxon-name-part><tp:taxon-name-part taxon-name-part-type="species" reg="mactanensis">mactanensis</tp:taxon-name-part></tp:taxon-name></italic>.</title><p>During our survey at several Japanese museums, two specimens having one branchial pore on both sides of head, formerly identified as <italic><tp:taxon-name><tp:taxon-name-part taxon-name-part-type="genus" reg="Uropterygius">U.</tp:taxon-name-part><tp:taxon-name-part taxon-name-part-type="species" reg="concolor">concolor</tp:taxon-name-part></tp:taxon-name></italic>, were found from the Kyushu University Museum (catalog numbers <named-content xmlns:xlink="http://www.w3.org/1999/xlink" content-type="dwc:institutional_code" xlink:title="Kyushu University Museum" xlink:href="http://grbio.org/institution/kyushu-university-museum" xlink:type="simple">KYUM-PI</named-content> 2591 and 2612) (Fig. <xref ref-type="fig" rid="F8">8</xref>). Although we were unable to assess the genetic features of these specimens, they can be identified as <italic><tp:taxon-name><tp:taxon-name-part taxon-name-part-type="genus" reg="Uropterygius">U.</tp:taxon-name-part><tp:taxon-name-part taxon-name-part-type="species" reg="mactanensis">mactanensis</tp:taxon-name-part></tp:taxon-name></italic> based on diagnostic characteristics (Table <xref ref-type="table" rid="T1">1</xref>). They were collected from the shallow bottoms around two adjacent small reef crests, one located off Funaura and the other off the mouth of the Kura River on Iriomote Island. The collection sites feature coarse sandy areas with large patch reefs, while the shallower regions contain scattered small patches of seagrass. Several marine muraenid species were collected by the same series of tube traps, such as <italic><tp:taxon-name><tp:taxon-name-part taxon-name-part-type="genus" reg="Echidna">Echidna</tp:taxon-name-part><tp:taxon-name-part taxon-name-part-type="species" reg="nebulosa">nebulosa</tp:taxon-name-part></tp:taxon-name></italic> (Ahl, 1789), <italic><tp:taxon-name><tp:taxon-name-part taxon-name-part-type="genus" reg="Gymnothorax">Gymnothorax</tp:taxon-name-part><tp:taxon-name-part taxon-name-part-type="species" reg="flavimarginatus">flavimarginatus</tp:taxon-name-part></tp:taxon-name></italic> (Rüppell, 1830), <italic><tp:taxon-name><tp:taxon-name-part taxon-name-part-type="genus" reg="Gymnothorax">Gymnothorax</tp:taxon-name-part><tp:taxon-name-part taxon-name-part-type="species" reg="javanicus">javanicus</tp:taxon-name-part></tp:taxon-name></italic> (Bleeker, 1859), <italic><tp:taxon-name><tp:taxon-name-part taxon-name-part-type="genus" reg="Gymnothorax">Gymnothorax</tp:taxon-name-part><tp:taxon-name-part taxon-name-part-type="species" reg="thyrsoideus">thyrsoideus</tp:taxon-name-part></tp:taxon-name></italic> (Richardson, 1845), <italic><tp:taxon-name><tp:taxon-name-part taxon-name-part-type="genus" reg="Gymnothorax">Gymnothorax</tp:taxon-name-part><tp:taxon-name-part taxon-name-part-type="species" reg="zonipectis">zonipectis</tp:taxon-name-part></tp:taxon-name></italic> Seale, 1906, and <italic><tp:taxon-name><tp:taxon-name-part taxon-name-part-type="genus" reg="Scuticaria">Scuticaria</tp:taxon-name-part><tp:taxon-name-part taxon-name-part-type="species" reg="tigrina">tigrina</tp:taxon-name-part></tp:taxon-name></italic> (Lesson, 1828).</p><fig id="F8" position="float" orientation="portrait"><object-id xmlns:xlink="http://www.w3.org/1999/xlink" content-type="doi" xlink:type="simple">10.3897/zookeys.1220.129685.figure8</object-id><object-id xmlns:xlink="http://www.w3.org/1999/xlink" content-type="arpha" xlink:type="simple">6E5B4EE8-A5AA-5F93-9FE6-5AADA0E655A3</object-id><label>Figure 8.</label><caption><p><italic><tp:taxon-name><tp:taxon-name-part taxon-name-part-type="genus" reg="Uropterygius">Uropterygius</tp:taxon-name-part><tp:taxon-name-part taxon-name-part-type="species" reg="mactanensis">mactanensis</tp:taxon-name-part></tp:taxon-name></italic> collected from Iriomote Island, <named-content xmlns:xlink="http://www.w3.org/1999/xlink" content-type="dwc:institutional_code" xlink:title="Kyushu University Museum" xlink:href="http://grbio.org/institution/kyushu-university-museum" xlink:type="simple">KYUM-PI</named-content> 2591, 316 mm <abbrev xmlns:xlink="http://www.w3.org/1999/xlink" xlink:title="total length" id="ABBRID0EGXBG" xlink:type="simple">TL</abbrev><bold>A</bold> fresh coloration <bold>B</bold> live photo. Photographed by Atsushi Tawa.</p></caption><graphic xmlns:xlink="http://www.w3.org/1999/xlink" xlink:href="zookeys-1220-015_article-129685__-g008.jpg" position="float" orientation="portrait" xlink:type="simple" id="oo_1194010.jpg"><uri content-type="original_file" xlink:type="simple">https://binary.pensoft.net/fig/1194010</uri></graphic></fig><p>The second author has examined most museum collections of “<italic><tp:taxon-name><tp:taxon-name-part taxon-name-part-type="genus" reg="Uropterygius">U.</tp:taxon-name-part><tp:taxon-name-part taxon-name-part-type="species" reg="concolor">concolor</tp:taxon-name-part></tp:taxon-name></italic>” from Japanese waters, identifying the majority as <italic><tp:taxon-name><tp:taxon-name-part taxon-name-part-type="genus" reg="Uropterygius">U.</tp:taxon-name-part><tp:taxon-name-part taxon-name-part-type="species" reg="hades">hades</tp:taxon-name-part></tp:taxon-name></italic> sp. nov., with only two specimens identified as <italic><tp:taxon-name><tp:taxon-name-part taxon-name-part-type="genus" reg="Uropterygius">U.</tp:taxon-name-part><tp:taxon-name-part taxon-name-part-type="species" reg="mactanensis">mactanensis</tp:taxon-name-part></tp:taxon-name></italic>. This implies the rarity of <italic><tp:taxon-name><tp:taxon-name-part taxon-name-part-type="genus" reg="Uropterygius">U.</tp:taxon-name-part><tp:taxon-name-part taxon-name-part-type="species" reg="mactanensis">mactanensis</tp:taxon-name-part></tp:taxon-name></italic> in the Ryukyu Archipelago. As a rare case of confusion between the two species, the general information previously provided for Japanese “<italic><tp:taxon-name><tp:taxon-name-part taxon-name-part-type="genus" reg="Uropterygius">U.</tp:taxon-name-part><tp:taxon-name-part taxon-name-part-type="species" reg="concolor">concolor</tp:taxon-name-part></tp:taxon-name></italic>” (e.g., <xref ref-type="bibr" rid="B50">Tachihara 2017</xref>) possibly refers solely to <italic><tp:taxon-name><tp:taxon-name-part taxon-name-part-type="genus" reg="Uropterygius">U.</tp:taxon-name-part><tp:taxon-name-part taxon-name-part-type="species" reg="hades">hades</tp:taxon-name-part></tp:taxon-name></italic> sp. nov. Many photos of “<italic><tp:taxon-name><tp:taxon-name-part taxon-name-part-type="genus" reg="Uropterygius">U.</tp:taxon-name-part><tp:taxon-name-part taxon-name-part-type="species" reg="concolor">concolor</tp:taxon-name-part></tp:taxon-name></italic>” collected from the estuary of Iriomote Island can further support the identification of <italic><tp:taxon-name><tp:taxon-name-part taxon-name-part-type="genus" reg="Uropterygius">U.</tp:taxon-name-part><tp:taxon-name-part taxon-name-part-type="species" reg="hades">hades</tp:taxon-name-part></tp:taxon-name></italic> sp. nov. based on general appearance and the absence of branchial pores. These photos can be found on FishPix (<ext-link xmlns:xlink="http://www.w3.org/1999/xlink" xlink:href="https://fishpix.kahaku.go.jp/fishimage-e/" ext-link-type="uri" xlink:type="simple">https://fishpix.kahaku.go.jp/fishimage-e/</ext-link>) (KPM-NR 275, 3350, 20306, 42937, 42948, 42949, 42950), photographed by H. Senou and T. Suzuki.</p></tp:treatment-sec><tp:treatment-sec sec-type="material" id="SECID0EW1BG"><title>Material examined.</title><p>• <named-content xmlns:xlink="http://www.w3.org/1999/xlink" content-type="dwc:institutional_code" xlink:title="Kyushu University Museum" xlink:href="http://grbio.org/institution/kyushu-university-museum" xlink:type="simple">KYUM-PI</named-content> 2591 (316 mm <abbrev xmlns:xlink="http://www.w3.org/1999/xlink" xlink:title="total length" id="ABBRID0EA2BG" xlink:type="simple">TL</abbrev>), off mouth of Kura River, Iriomote Island, Yaeyama Group, Ryukyu Islands, 1 November 2009, coll. A. Tawa • <named-content xmlns:xlink="http://www.w3.org/1999/xlink" content-type="dwc:institutional_code" xlink:title="Kyushu University Museum" xlink:href="http://grbio.org/institution/kyushu-university-museum" xlink:type="simple">KYUM-PI</named-content> 2612 (370 mm <abbrev xmlns:xlink="http://www.w3.org/1999/xlink" xlink:title="total length" id="ABBRID0EI2BG" xlink:type="simple">TL</abbrev>), off Funaura, Iriomote Island, Yaeyama Group, Ryukyu Islands, 5 November 2009, coll. A. Tawa.</p></tp:treatment-sec><tp:treatment-sec><!--Section generated to contain objects referenced in tp:taxon-treatment.--><fig id="F2" position="float" orientation="portrait"><object-id xmlns:xlink="http://www.w3.org/1999/xlink" content-type="doi" xlink:type="simple">10.3897/zookeys.1220.129685.figure2</object-id><object-id xmlns:xlink="http://www.w3.org/1999/xlink" content-type="arpha" xlink:type="simple">0CFCDBEE-1A14-5D31-ABE9-AFCA13CDB95D</object-id><label>Figure 2.</label><caption><p>Maximum-likelihood tree of the <italic><tp:taxon-name><tp:taxon-name-part taxon-name-part-type="genus" reg="Uropterygius">Uropterygius</tp:taxon-name-part><tp:taxon-name-part taxon-name-part-type="species" reg="concolor">concolor</tp:taxon-name-part></tp:taxon-name></italic> species complex based on <italic><abbrev xmlns:xlink="http://www.w3.org/1999/xlink" xlink:title="cytochrome c oxidase subunit I" id="ABBRID0ESGAE" xlink:type="simple">COI</abbrev></italic> sequences (652 bp). <italic><tp:taxon-name><tp:taxon-name-part taxon-name-part-type="genus" reg="Gymnothorax">Gymnothorax</tp:taxon-name-part><tp:taxon-name-part taxon-name-part-type="species" reg="kidako">kidako</tp:taxon-name-part></tp:taxon-name></italic> and <italic><tp:taxon-name><tp:taxon-name-part taxon-name-part-type="genus" reg="Gymnothorax">G.</tp:taxon-name-part><tp:taxon-name-part taxon-name-part-type="species" reg="mucifer">mucifer</tp:taxon-name-part></tp:taxon-name></italic> (subfamily <tp:taxon-name><tp:taxon-name-part taxon-name-part-type="subfamily">Muraeninae</tp:taxon-name-part></tp:taxon-name>) are outgroups. Numerals beside the internal branches are bootstrap values, and values below 60 are not shown. (B) = sequence from BOLD Systems; (G) = sequence from GenBank.</p></caption><graphic xmlns:xlink="http://www.w3.org/1999/xlink" xlink:href="zookeys-1220-015_article-129685__-g002.jpg" position="float" orientation="portrait" xlink:type="simple" id="oo_1194004.jpg"><uri content-type="original_file" xlink:type="simple">https://binary.pensoft.net/fig/1194004</uri></graphic></fig><fig id="F1" position="float" orientation="portrait"><object-id xmlns:xlink="http://www.w3.org/1999/xlink" content-type="doi" xlink:type="simple">10.3897/zookeys.1220.129685.figure1</object-id><object-id xmlns:xlink="http://www.w3.org/1999/xlink" content-type="arpha" xlink:type="simple">B3339076-EDD5-5C22-BD24-8A65C7568F4F</object-id><label>Figure 1.</label><caption><p>The distribution of nominal species and genetic lineages of the <italic><tp:taxon-name><tp:taxon-name-part taxon-name-part-type="genus" reg="Uropterygius">Uropterygius</tp:taxon-name-part><tp:taxon-name-part taxon-name-part-type="species" reg="concolor">concolor</tp:taxon-name-part></tp:taxon-name></italic> species complex in the Indo-Pacific region. Each color represents a species or genetic lineage. Solid stars indicate the type localities of valid species; empty green stars indicate type localities of the three junior synonyms of <italic><tp:taxon-name><tp:taxon-name-part taxon-name-part-type="genus" reg="Uropterygius">U.</tp:taxon-name-part><tp:taxon-name-part taxon-name-part-type="species" reg="concolor">concolor</tp:taxon-name-part></tp:taxon-name></italic>. Figure modified from <xref ref-type="bibr" rid="B22">Huang et al. (2023a)</xref>.</p></caption><graphic xmlns:xlink="http://www.w3.org/1999/xlink" xlink:href="zookeys-1220-015_article-129685__-g001.jpg" position="float" orientation="portrait" xlink:type="simple" id="oo_1194003.jpg"><uri content-type="original_file" xlink:type="simple">https://binary.pensoft.net/fig/1194003</uri></graphic></fig></tp:treatment-sec><ref-list><ref id="B22"><mixed-citation xmlns:xlink="http://www.w3.org/1999/xlink" xlink:type="simple"><person-group><name name-style="western"><surname>Huang</surname><given-names>WC</given-names></name><name name-style="western"><surname>Balisco</surname><given-names>RA</given-names></name><name name-style="western"><surname>Evacitas</surname><given-names>FC</given-names></name><name name-style="western"><surname>Liao</surname><given-names>TY</given-names></name></person-group> (<year>2023a</year>) <article-title>Description of a new moray eel (<tp:taxon-name><tp:taxon-name-part taxon-name-part-type="order">Anguilliformes</tp:taxon-name-part></tp:taxon-name>: <tp:taxon-name><tp:taxon-name-part taxon-name-part-type="family">Muraenidae</tp:taxon-name-part></tp:taxon-name>) from the Philippines, with a preliminary assessment of genetic and morphological variations of the <italic><tp:taxon-name><tp:taxon-name-part taxon-name-part-type="genus">Uropterygius</tp:taxon-name-part><tp:taxon-name-part taxon-name-part-type="species">concolor</tp:taxon-name-part></tp:taxon-name></italic> species complex.</article-title><source>Journal of Fish Biology</source><volume>103</volume>(<issue>3</issue>): <fpage>593</fpage>–<lpage>602</lpage>. <ext-link xlink:href="10.1111/jfb.15472" ext-link-type="doi" xlink:type="simple">https://doi.org/10.1111/jfb.15472</ext-link></mixed-citation></ref><ref id="B43"><mixed-citation xmlns:xlink="http://www.w3.org/1999/xlink" xlink:type="simple"><person-group><name name-style="western"><surname>Sakai</surname><given-names>H</given-names></name><name name-style="western"><surname>Sato</surname><given-names>M</given-names></name></person-group> (<year>1982</year>) <article-title>First records of five teleostean fishes and three second records of gobiid fishes from Japan, collected in rivers on the Ryukyu Islands.</article-title><source>Bulletin of the Faculty of Fisheries Hokkaido University</source><volume>33</volume>: <fpage>79</fpage>–<lpage>88</lpage>.</mixed-citation></ref><ref id="B16"><mixed-citation xmlns:xlink="http://www.w3.org/1999/xlink" xlink:type="simple"><person-group><name name-style="western"><surname>Hatooka</surname><given-names>K</given-names></name><name name-style="western"><surname>Yoshino</surname><given-names>T</given-names></name></person-group> (<year>1982</year>) <article-title>Moray eels (<tp:taxon-name><tp:taxon-name-part taxon-name-part-type="class">Pisces</tp:taxon-name-part></tp:taxon-name>, <tp:taxon-name><tp:taxon-name-part taxon-name-part-type="family">Muraenidae</tp:taxon-name-part></tp:taxon-name>) in the collection of the University of the Ryukyus.</article-title><source>Galaxea</source><volume>1</volume>(<issue>2</issue>): <fpage>87</fpage>–<lpage>109</lpage>.</mixed-citation></ref><ref id="B35"><mixed-citation xmlns:xlink="http://www.w3.org/1999/xlink" xlink:type="simple"><person-group><name name-style="western"><surname>McCosker</surname><given-names>JE</given-names></name><name name-style="western"><surname>Hatooka</surname><given-names>K</given-names></name><name name-style="western"><surname>Sasaki</surname><given-names>K</given-names></name><name name-style="western"><surname>Moyer</surname><given-names>JT</given-names></name></person-group> (<year>1984</year>) <article-title>Japanese moray eels of the genus <italic><tp:taxon-name><tp:taxon-name-part taxon-name-part-type="genus">Uropterygius</tp:taxon-name-part></tp:taxon-name></italic>.</article-title><source>Japanese Journal of Ichthyology</source><volume>31</volume>(<issue>3</issue>): <fpage>261</fpage>–<lpage>267</lpage>. <ext-link xlink:href="10.11369/jji1950.31.261" ext-link-type="doi" xlink:type="simple">https://doi.org/10.11369/jji1950.31.261</ext-link></mixed-citation></ref><ref id="B29"><mixed-citation xmlns:xlink="http://www.w3.org/1999/xlink" xlink:type="simple"><person-group><name name-style="western"><surname>Maeda</surname><given-names>K</given-names></name><name name-style="western"><surname>Tachihara</surname><given-names>K</given-names></name></person-group> (<year>2006</year>) <article-title>Fish fauna in the Teima Stream, Okinawa Island.</article-title><source>Biological Magazine Okinawa</source><volume>44</volume>: <fpage>7</fpage>–<lpage>25</lpage>. [in Japanese]</mixed-citation></ref><ref id="B24"><mixed-citation xmlns:xlink="http://www.w3.org/1999/xlink" xlink:type="simple"><person-group><name name-style="western"><surname>Kanda</surname><given-names>T</given-names></name><name name-style="western"><surname>Uehara</surname><given-names>S</given-names></name><name name-style="western"><surname>Shibuno</surname><given-names>T</given-names></name></person-group> (<year>2009</year>) <article-title>Fish fauna in inland water of Ishigaki Island, Yaeyama Archipelago, Japan.</article-title><source>Bulletin of the Faculty of Agriculture, Miyazaki University</source><volume>55</volume>: <fpage>13</fpage>–<lpage>24</lpage>. [in Japanese with English abstract]</mixed-citation></ref><ref id="B17"><mixed-citation xmlns:xlink="http://www.w3.org/1999/xlink" xlink:type="simple"><person-group><name name-style="western"><surname>Hibino</surname><given-names>Y</given-names></name></person-group> (<year>2018</year>) <article-title><tp:taxon-name><tp:taxon-name-part taxon-name-part-type="family">Muraenidae</tp:taxon-name-part></tp:taxon-name>.</article-title> In: <person-group><name name-style="western"><surname>Motomura</surname><given-names>H</given-names></name><name name-style="western"><surname>Hagiwara</surname><given-names>K</given-names></name><name name-style="western"><surname>Senou</surname><given-names>H</given-names></name><name name-style="western"><surname>Nakae</surname><given-names>M</given-names></name></person-group> (<role>Eds</role>) <issue-title>Identification guide to fishes of the Amami Islands, Japan.</issue-title><source>Kagoshima University Museum, Kagoshima, Yokosuka City Museum, Yokosuka, Kanagawa Prefectural Museum of Natural History, Odawara, and National Museum of Nature and Science, Tsukuba</source>, <fpage>20</fpage>–<lpage>25</lpage>. [in Japanese]</mixed-citation></ref><ref id="B36"><mixed-citation xmlns:xlink="http://www.w3.org/1999/xlink" xlink:type="simple"><person-group><name name-style="western"><surname>Miyake</surname><given-names>T</given-names></name><name name-style="western"><surname>Aihara</surname><given-names>N</given-names></name><name name-style="western"><surname>Maeda</surname><given-names>K</given-names></name><name name-style="western"><surname>Shinzato</surname><given-names>C</given-names></name><name name-style="western"><surname>Koyanagi</surname><given-names>R</given-names></name><name name-style="western"><surname>Kobayashi</surname><given-names>H</given-names></name><name name-style="western"><surname>Yamahira</surname><given-names>K</given-names></name></person-group> (<year>2019</year>) Bloodmeal host identification with inferences to feeding habits of a fish-fed mosquito, <italic><tp:taxon-name><tp:taxon-name-part taxon-name-part-type="genus">Aedes</tp:taxon-name-part><tp:taxon-name-part taxon-name-part-type="species">baisasi</tp:taxon-name-part></tp:taxon-name></italic>. Scientific Reports 9: 4002. <ext-link xlink:href="10.1038/s41598-019-40509-6" ext-link-type="doi" xlink:type="simple">https://doi.org/10.1038/s41598-019-40509-6</ext-link></mixed-citation></ref><ref id="B5"><mixed-citation xmlns:xlink="http://www.w3.org/1999/xlink" xlink:type="simple"><person-group><name name-style="western"><surname>Böhlke</surname><given-names>EB</given-names></name><name name-style="western"><surname>Smith</surname><given-names>DG</given-names></name></person-group> (<year>2002</year>) Type catalogue of Indo-Pacific <tp:taxon-name><tp:taxon-name-part taxon-name-part-type="family">Muraenidae</tp:taxon-name-part></tp:taxon-name>. Proceedings of the Academy of natural Sciences of Philadelphia 152(1): 89–172. <ext-link xlink:href="10.1635/0097-3157(2002)152%5B0089:TCOIPM%5D2.0.CO;2" ext-link-type="doi" xlink:type="simple">https://doi.org/10.1635/0097-3157(2002)152[0089:TCOIPM]2.0.CO;2</ext-link></mixed-citation></ref><ref id="B48"><mixed-citation xmlns:xlink="http://www.w3.org/1999/xlink" xlink:type="simple"><person-group><name name-style="western"><surname>Smith</surname><given-names>DG</given-names></name><name name-style="western"><surname>Bogorodsky</surname><given-names>SV</given-names></name><name name-style="western"><surname>Mal</surname><given-names>AO</given-names></name><name name-style="western"><surname>Alpermann</surname><given-names>TJ</given-names></name></person-group> (<year>2019</year>) <article-title>Review of the moray eels (<tp:taxon-name><tp:taxon-name-part taxon-name-part-type="order">Anguilliformes</tp:taxon-name-part></tp:taxon-name>: <tp:taxon-name><tp:taxon-name-part taxon-name-part-type="family">Muraenidae</tp:taxon-name-part></tp:taxon-name>) of the Red Sea, with description of a new species.</article-title><source>Zootaxa</source><volume>4704</volume>(<issue>1</issue>): <fpage>1</fpage>–<lpage>87</lpage>. <ext-link xlink:href="10.11646/zootaxa.4704.1.1" ext-link-type="doi" xlink:type="simple">https://doi.org/10.11646/zootaxa.4704.1.1</ext-link></mixed-citation></ref><ref id="B23"><mixed-citation xmlns:xlink="http://www.w3.org/1999/xlink" xlink:type="simple"><person-group><name name-style="western"><surname>Huang</surname><given-names>WC</given-names></name><name name-style="western"><surname>Liao</surname><given-names>TY</given-names></name><name name-style="western"><surname>Tan</surname><given-names>HH</given-names></name></person-group> (<year>2023b</year>) <article-title><italic><tp:taxon-name><tp:taxon-name-part taxon-name-part-type="genus">Uropterygius</tp:taxon-name-part><tp:taxon-name-part taxon-name-part-type="species">cyamommatus</tp:taxon-name-part></tp:taxon-name></italic>, a new moray eel (<tp:taxon-name><tp:taxon-name-part taxon-name-part-type="order">Anguilliformes</tp:taxon-name-part></tp:taxon-name>: <tp:taxon-name><tp:taxon-name-part taxon-name-part-type="family">Muraenidae</tp:taxon-name-part></tp:taxon-name>) from anchialine caves in Christmas Island, Australia, and Panglao Island, the Philippines.</article-title><source>Raffles Bulletin of Zoology</source><volume>71</volume>: <fpage>268</fpage>–<lpage>278</lpage>. <ext-link xlink:href="10.26107/RBZ-2023-0021" ext-link-type="doi" xlink:type="simple">https://doi.org/10.26107/RBZ-2023-0021</ext-link></mixed-citation></ref><ref id="B50"><mixed-citation xmlns:xlink="http://www.w3.org/1999/xlink" xlink:type="simple"><person-group><name name-style="western"><surname>Tachihara</surname><given-names>K</given-names></name></person-group> (<year>2017</year>) <source><italic><tp:taxon-name><tp:taxon-name-part taxon-name-part-type="genus">Uropterygius</tp:taxon-name-part><tp:taxon-name-part taxon-name-part-type="species">concolor</tp:taxon-name-part></tp:taxon-name></italic>. In: Nature Conservation Division (Ed.) Threatened Wildlife in Okinawa, 3<sup>rd</sup> edn. (Animals), Red Data Okinawa.</source><publisher-name>Okinawa Prefectural Government</publisher-name>, <publisher-loc>Okinawa</publisher-loc>, <size units="page">232 pp</size>. [in Japanese]</mixed-citation></ref></ref-list></tp:taxon-treatment>
